# Supplementary material for: Contrast Agents Based on Human Serum Albumin and Nitroxides for 1H-MRI and Overhauser-Enhanced MRI
Source: Int J Mol Sci. 2024 Apr 5;25(7):4041. doi: 10.3390/ijms25074041 (PMC11012161; doi:10.3390/ijms25074041)
Supplement: Supplementary file 1 [file ijms-25-04041-s001.zip]

Archive with 1 entries (1 files):
- ijms-2914011-supplementary.pdf
